# Supplementary material for: Similarities in Virulence and Extended Spectrum Beta-Lactamase Gene Profiles among Cefotaxime-Resistant Escherichia coli Wastewater and Clinical Isolates
Source: Antibiotics (Basel). 2022 Feb 17;11(2):260. doi: 10.3390/antibiotics11020260 (PMC8868091; doi:10.3390/antibiotics11020260)
Supplement: Supplementary file 1 [file antibiotics-11-00260-s001.zip]

Archive with 1 entries (1 files):
- antibiotics-1593139-supplementary.pdf
